# Supplementary material for: Lesions of the biliary system in Atlantic salmon (Salmo salar L.)
Source: J Fish Dis. 2022 Oct 29;46(3):281–5. doi: 10.1111/jfd.13724 (PMC10092841; doi:10.1111/jfd.13724)
Supplement: Supplementary file 1 — Appendix S1 [file JFD-46-281-s001.xlsx]

## Sheet: Samplinginformation
Sample information										Gross pathology	Skin and muscle histology				Operational welfare operators (FISHWELL)
Date	Month$	Smolt	Feed	Netpen	ID	Sample ID (Net pen_Fish#)	GW	Fish Length	Sex 0 = female	Polycystic galbladder	Inflam. red	Calcium deposits	Inflam. White	Intracellular vesciles in muscle	Cataract_V	Cataract_H	Cataract_X	Wound_V	Wound_H	Wound_X	Sca_loss	Bleeding	tail_bleeding	Snout_ bleeding	Eye _ haemorrhage	Protruding_eye	eyeBleaching	Healed fin damage	Active fin damage
2019-10-25	Oct	S0	TestP	9	1	9_1	1158.9	49	0	0	0	1	0	0	0	0	0	0	0	0	1	0	.	1	0	0	0	2	3
2019-10-25	Oct	S0	TestP	9	2	9_2	1627.9	55	1	0	.	.	.	.	0	1	1	0	0	0	2	1	.	2	1	0	0	0	2
2019-10-25	Oct	S0	TestP	9	3	9_3	1308.6	50	1	0	0	1	0	0	1	1	2	0	0	0	0	0	.	0	0	0	0	0	2
2019-10-25	Oct	S0	TestP	9	4	9_4	1585.6	52	1	0	0	1	0	0	0	1	1	0	0	0	1	1	.	0	.	0	1	0	2
2019-10-25	Oct	S0	TestP	9	5	9_5	925.9	46	0	0	0	1	0	0	0	0	0	0	0	0	1	0	.	0	1	0	0	0	2
2019-10-25	Oct	S0	TestP	9	6	9_6	995.1	45.5	1	0	.	.	.	.	0	4	4	0	0	0	1	0	.	1	0	0	1	1	2
2019-10-25	Oct	S0	TestP	9	7	9_7	1060.6	46.5	0	0	.	.	.	.	2	0	2	0	0	0	2	0	.	1	0	0	0	0	2
2019-10-25	Oct	S0	TestP	9	8	9_8	1275.7	50	0	0	.	.	.	.	0	0	0	0	0	0	0	0	.	1	3	0	0	1	1
2019-10-25	Oct	S0	TestP	7	1	7_1	1275.4	50	0	0	1	1	0	1	1	1	2	0	1	1	3	1	.	1	2	1	0	2	2
2019-10-25	Oct	S0	TestP	7	2	7_2	1795.5	54	0	0	0	0	0	0	0	0	0	0	0	0	1	1	.	1	2	0	0	0	2
2019-10-25	Oct	S0	TestP	7	3	7_3	1750.7	53	0	0	1	0	0	1	0	0	0	0	0	0	2	1	.	1	2	0	0	0	2
2019-10-25	Oct	S0	TestP	7	4	7_4	1348.9	50	0	0	1	0	0	1	0	0	0	0	0	0	2	1	.	1	3	0	0	2	3
2019-10-25	Oct	S0	TestP	7	5	7_5	1055.1	48	0	0	1	0	0	1	2	0	2	0	0	0	1	1	.	.	1	.	0	1	2
2019-10-25	Oct	S0	TestP	7	6	7_6	1164.3	49	0	0	1	1	0	0	0	2	2	0	0	0	3	1	.	1	1	0	1	0	1
2019-10-25	Oct	S0	TestP	7	7	7_7	1395.7	52	0	0	.	.	.	.	0	1	1	0	0	0	3	1	.	2	1	0	1	0	3
2019-10-25	Oct	S0	TestP	7	8	7_8	1708.1	55.5	1	0	.	.	.	.	0	0	0	0	0	0	.	.	.	.	.	.	.	.	.
2019-10-25	Oct	S0	TestP	5	1	5_1	1099.3	47	1	0	0	1	0	1	0	0	0	1	0	1	2	0	.	1	1	0	0	0	2
2019-10-25	Oct	S0	TestP	5	2	5_2	1958.1	55	0	0	0	1	0	1	1	0	1	0	0	0	1	0	.	1	0	0	0	2	2
2019-10-25	Oct	S0	TestP	5	3	5_3	1174.9	49	1	0	0	1	0	0	0	0	0	0	0	0	1	0	.	1	0	0	0	1	0
2019-10-25	Oct	S0	TestP	5	4	5_4	1503.1	51	0	0	1	0	0	1	0	0	0	0	0	0	2	0	.	1	0	0	0	0	3
2019-10-25	Oct	S0	TestP	5	5	5_5	1164.8	48.5	1	0	1	1	0	0	0	0	0	0	0	0	1	0	.	1	1	0	1	2	2
2019-10-25	Oct	S0	TestP	5	6	5_6	1588.7	53.5	1	0	1	1	0	0	0	0	0	0	0	0	1	0	.	1	0	0	0	0	2
2019-10-25	Oct	S0	TestP	5	7	5_7	1368.4	50	1	0	.	.	.	.	0	0	0	0	0	0	1	1	.	2	1	0	0	1	2
2019-10-25	Oct	S0	TestP	5	8	5_8	1451.7	50	0	0	.	.	.	.	1	0	1	0	0	0	2	0	.	2	1	0	1	2	2
2019-10-25	Oct	S0	TestS	6	1	6_1	940.9	46	1	0	1	1	0	0	0	1	1	0	0	0	2	0	.	0	1	0	1	2	3
2019-10-25	Oct	S0	TestS	6	2	6_2	1371.2	51	0	0	.	.	.	.	0	0	0	0	0	0	1	0	.	2	0	0	0	2	3
2019-10-25	Oct	S0	TestS	6	3	6_3	2308	58	1	0	0	1	0	0	0	0	0	0	0	0	2	0	.	1	1	0	0	0	2
2019-10-25	Oct	S0	TestS	6	4	6_4	2009.1	55	1	0	0	1	0	0	1	0	1	0	0	0	1	0	.	2	0	0	0	0	1
2019-10-25	Oct	S0	TestS	6	5	6_5	1891.5	56.5	1	0	1	1	0	0	1	0	1	0	0	0	1	0	.	1	1	1	0	0	2
2019-10-25	Oct	S0	TestS	6	6	6_6	2028.2	55	0	0	0	0	0	0	0	0	0	0	0	0	2	0	.	3	1	0	1	2	2
2019-10-25	Oct	S0	TestS	6	7	6_7	1773.2	55	1	0	.	.	.	.	1	0	1	0	0	0	1	0	.	2	1	0	1	1	3
2019-10-25	Oct	S0	TestS	6	8	6_8	1692.3	54	1	0	.	.	.	.	1	1	2	0	0	0	1	0	.	1	1	0	1	2	2
2019-10-25	Oct	S0	TestS	4	1	4_1	1329	50.5	0	0	0	1	0	0	5	0	5	.	.	.	2	1	.	1	0	0	0	1	2
2019-10-25	Oct	S0	TestS	4	2	4_2	1393.7	51.5	0	0	1	1	0	0	0	1	1	.	.	.	2	1	.	0	2	0	1	0	2
2019-10-25	Oct	S0	TestS	4	3	4_3	1835.9	55	0	0	0	0	0	0	2	1	3	.	.	.	1	0	.	0	0	0	1	1	2
2019-10-25	Oct	S0	TestS	4	4	4_4	1633.1	52	1	1	0	1	1	0	2	2	4	.	.	.	0	0	.	0	0	0	1	2	3
2019-10-25	Oct	S0	TestS	4	5	4_5	1842.9	56.5	0	0	.	.	.	.	1	3	4	.	.	.	2	0	.	0	1	0	1	3	3
2019-10-25	Oct	S0	TestS	4	6	4_6	1132.7	53.5	0	1	1	1	0	0	4	2	6	.	.	.	1	0	.	0	0	0	1	2	0
2019-10-25	Oct	S0	TestS	4	7	4_7	1631.6	46.5	1	0	.	.	.	.	2	2	4	.	.	.	2	0	.	1	.	0	1	0	2
2019-10-25	Oct	S0	TestS	4	8	4_8	1162.7	47.5	0	0	.	.	.	.	2	2	4	.	.	.	1	0	.	0	2	0	1	0	3
2019-10-25	Oct	S0	TestS	8	1	8_1	1481.8	52	0	0	.	.	.	.	1	1	2	0	0	0	1	0	.	1	2	0	1	0	2
2019-10-25	Oct	S0	TestS	8	2	8_2	1490.9	51	0	0	0	1	0	0	1	1	2	1	0	1	2	0	.	1	1	0	1	2	0
2019-10-25	Oct	S0	TestS	8	3	8_3	1294.8	49.5	1	0	0	1	0	0	0	1	1	0	0	0	3	0	.	2	0	1	.	0	1
2019-10-25	Oct	S0	TestS	8	4	8_4	1525.6	51	1	0	0	0	0	0	2	0	2	0	0	0	2	0	.	0	.	0	0	2	2
2019-10-25	Oct	S0	TestS	8	5	8_5	1401	50	1	0	0	1	0	0	1	1	2	0	0	0	2	0	.	1	1	0	1	0	2
2019-10-25	Oct	S0	TestS	8	6	8_6	1386.3	51	1	0	0	0	0	1	0	0	0	0	0	0	1	0	.	1	1	0	1	2	1
2019-10-25	Oct	S0	TestS	8	7	8_7	1333.2	48.5	1	0	.	.	.	.	0	0	0	0	0	0	2	0	.	1	1	0	0	0	2
2019-10-25	Oct	S0	TestS	8	8	8_8	1632	52.5	1	0	.	.	.	.	1	0	1	0	0	0	2	0	.	1	2	0	.	3	1
2020-05-22	May/Harvest	S0	TestS	4	1	4_1	2788	65.5	1	1	0	0	0	0	0	0	0	0	0	0	0	0	2	2	0	0	0	1	2
2020-05-22	May/Harvest	S0	TestS	4	2	4_2	2126	60	0	0	0	0	0	1	0	0	0	0	0	0	0	0	0	0	0	0	0	0	2
2020-05-22	May/Harvest	S0	TestS	4	3	4_3	1554	55.5	0	1	0	0	0	0	0	0	0	0	0	0	1	0	0	1	0	0	0	2	2
2020-05-22	May/Harvest	S0	TestS	4	4	4_4	1608	54	1	0	0	0	0	0	0	0	0	0	0	0	0	0	0	1	0	0	0	2	0
2020-05-22	May/Harvest	S0	TestS	4	5	4_5	2326	61	1	0	0	0	0	0	0	0	0	0	0	0	2	0	0	3	0	0	0	1	2
2020-05-22	May/Harvest	S0	TestS	4	6	4_6	1674	54	1	0	1	0	0	0	0	0	0	0	0	0	1	0	0	0	0	0	0	1	2
2020-05-22	May/Harvest	S0	TestS	4	7	4_7	3024	64	1	0	.	.	.	.	0	0	0	0	0	0	0	0	0	0	0	0	0	1	2
2020-05-22	May/Harvest	S0	TestS	4	8	4_8	.	64	0	0	.	.	.	.	0	0	0	0	0	0	2	0	0	.	0	0	0	1	2
2020-05-22	May/Harvest	S0	TestS	4	extra1	4_extra1	.	.	.		.	.	.	.	.	.	0	1	0	1	.	.	.	.	.	.	.	.	.
2020-05-22	May/Harvest	S0	TestS	4	extra2	4_extra2	.	.	.		.	.	.	.	.	.	0	1	2	3	.	.	.	.	.	.	.	.	.
2020-05-22	May/Harvest	S0	TestS	4	extra3	4_extra3	.	.	.		.	.	.	.	.	.	0	0	0	0	.	.	.	.	.	.	.	.	.
2020-05-22	May/Harvest	S0	TestP	5	1	5_1	2462	62	0	0	0	0	0	0	0	0	0	0	0	0	0	0	0	0	0	0	1	2	1
2020-05-22	May/Harvest	S0	TestP	5	2	5_2	2072	58.5	0	0	0	0	0	0	0	0	0	0	0	0	2	0	0	1	0	0	0	0	2
2020-05-22	May/Harvest	S0	TestP	5	3	5_3	3178	65	0	0	0	1	0	0	0	0	0	0	0	0	0	0	0	1	0	0	0	0	2
2020-05-22	May/Harvest	S0	TestP	5	4	5_4	2684	63	0	0	0	1	0	1	0	0	0	0	0	0	1	0	1	2	0	0	1	0	2
2020-05-22	May/Harvest	S0	TestP	5	5	5_5	2720	64	0	0	0	0	0	0	0	0	0	0	0	0	2	0	0	1	0	0	0	0	2
2020-05-22	May/Harvest	S0	TestP	5	6	5_6	2404	63.5	0	1	0	0	0	1	0	0	0	0	0	0	1	0	0	0	0	0	0	2	0
2020-05-22	May/Harvest	S0	TestP	5	7	5_7	2600	62	1	0	.	.	.	.	0	0	0	0	0	0	2	0	0	1	0	0	0	0	1
2020-05-22	May/Harvest	S0	TestP	5	8	5_8	2114	60	1	0	.	.	.	.	0.5	0	0.5	0	H4	4	1	0	0	0	0	0	0	0	1
2020-05-22	May/Harvest	S0	TestP	5	extra1	5_extra1	.	.	.	0	.	.	.	.	2	0	2	0	0	0	.	.	.	.	.	.	.	.	.
2020-05-22	May/Harvest	S0	TestP	5	extra2	5_extra2	.	56	.	0	.	.	.	.	0	0	0	1	B1	2	.	.	.	.	.	.	.	.	.
2020-05-22	May/Harvest	S0	TestP	5	extra3	5_extra3	.	67	.	0	.	.	.	.	1	2	3	0	0	0	.	.	.	.	.	.	.	.	.
2020-05-22	May/Harvest	S0	TestS	6	1	6_1	1412	54	0	0	0	1	0	0	0	0	0	0	0	0	1	0	0	3	0	0	0	1	2
2020-05-22	May/Harvest	S0	TestS	6	2	6_2	2654	64	1	0	0	1	0	0	0	0	0	0	0	0	1	0	2	1	0	0	0	3	2
2020-05-22	May/Harvest	S0	TestS	6	3	6_3	3662	69	1	0	0	1	0	0	0	0	0	0	0	0	0	0	0	0	0	0	0	1	2
2020-05-22	May/Harvest	S0	TestS	6	4	6_4	3526	67	1	0	0	1	0	0	0	0	0	0	0	0	0	0	0	0	0	1	0	2	2
2020-05-22	May/Harvest	S0	TestS	6	5	6_5	2818	64	0	0	0	1	0	0	0	0	0	0	0	0	1	0	0	0	0	0	0	1	2
2020-05-22	May/Harvest	S0	TestS	6	6	6_6	2504	63	1	0	0	1	0	0	0	0	0	0	0	0	1	0	0	0	0	0	0	0	2
2020-05-22	May/Harvest	S0	TestS	6	7	6_7	2860	64	0	0	.	.	.	.	0	0	0	0	0	0	1	0	0	0	0	0	0	1	2
2020-05-22	May/Harvest	S0	TestS	6	8	6_8	3286	65	0	0	.	.	.	.	0	0	0	0	0	0	1	0	0	0	0	0	0	.	.
2020-05-22	May/Harvest	S0	TestS	6	extra1	6_extra1	.	52	.	0	.	.	.	.	0	0	0	0	0	0	.	.	.	.	.	.	.	.	.
2020-05-22	May/Harvest	S0	TestS	6	extra2	6_extra2	.	66.5	.	0	.	.	.	.	0	0	0	0	0	0	.	.	.	.	.	.	.	.	.
2020-05-22	May/Harvest	S0	TestS	6	extra3	6_extra3	.	59	.	0	.	.	.	.	0	0	0	0	0	0	.	.	.	.	.	.	.	.	.
2020-05-22	May/Harvest	S0	TestP	7	1	7_1	2804	64.5	1	0	0	1	0	0	0	0	0	M2	M1	3	0	0	0	2	0	0	0	0	1
2020-05-22	May/Harvest	S0	TestP	7	2	7_2	3162	67.5	0	1	0	1	0	0	0	0	0	M1	0	1	0	0	0	2	0	1	0	0	1
2020-05-22	May/Harvest	S0	TestP	7	3	7_3	3510	68	0	0	0	1	0	0	0	0	0	0	0	0	0	0	1	2	0	0	0	0	1
2020-05-22	May/Harvest	S0	TestP	7	4	7_4	3320	65	1	0	0	1	0	0	0	0	0	0	R1	1	1	0	0	1	0	1	0	0	2
2020-05-22	May/Harvest	S0	TestP	7	5	7_5	2740	63	0	0	0	0	0	0	0	0	0	0	0	0	0	0	0	0	0	0	0	0	2
2020-05-22	May/Harvest	S0	TestP	7	6	7_6	2094	59.5	0	0	0	1	0	0	0	0	0	0	R1	1	2	0	0	0	0	1	0	0	3
2020-05-22	May/Harvest	S0	TestP	7	7	7_7	2938	63	0	0	.	.	.	.	0	0	0	M1	0	1	0	0	0	0	0	0	0	1	2
2020-05-22	May/Harvest	S0	TestP	7	8	7_8	3244	67.5	1	0	.	.	.	.	0	0	0	0	0	0	0	0	0	1	0	0	0	1	2
2020-05-22	May/Harvest	S0	TestP	7	extra1	7_extra1	.	54	.	0	.	.	.	.	2	0	2	B1	0	1	.	.	.	.	.	.	.	.	.
2020-05-22	May/Harvest	S0	TestP	7	extra2	7_extra2	.	56	.	0	.	.	.	.	0	1	1	0	0	0	.	.	.	.	.	.	.	.	.
2020-05-22	May/Harvest	S0	TestP	7	extra3	7_extra3	.	57	.	0	.	.	.	.	0	0	0	0	0	0	.	.	.	.	.	.	.	.	.
2020-05-22	May/Harvest	S0	TestP	7	extra4	7_extra4	.	62.5	.	1	.	.	.	.	0	1	1	1	M4	5	.	.	.	.	.	.	.	.	.
2020-05-22	May/Harvest	S0	TestP	7	extra5	7_extra5	.	60	.	0	0	1	0	0	0	0	0	0	0	0	.	.	.	.	.	.	.	.	.
2020-05-22	May/Harvest	S0	TestS	8	1	8_1	2964	64.5	0	0	0	1	0	0	0	0	0	0	0	0	1	0	0	1	0	0	0	0	1
2020-05-22	May/Harvest	S0	TestS	8	2	8_2	2668	62.5	0	0	0	1	0	0	0	0	0	0	0	0	0	0	0	.	0	0	0	0	1
2020-05-22	May/Harvest	S0	TestS	8	3	8_3	3802	70	1	0	0	1	0	0	0	0	0	0	0	0	0	0	0	0	0	0	0	0	1
2020-05-22	May/Harvest	S0	TestS	8	4	8_4	2354	63	1	0	0	1	0	0	0	0	0	0	0	0	0	0	0	1	0	0	0	1	0
2020-05-22	May/Harvest	S0	TestS	8	5	8_5	3528	66	1	0	0	1	0	0	0	0	0	0	0	0	2	0	0	2	0	0	0	0	2
2020-05-22	May/Harvest	S0	TestS	8	6	8_6	1806	57.5	0	0	.	.	.	.	0	0	0	M4	0	4	1	0	0	0	0	0	0	0	1
2020-05-22	May/Harvest	S0	TestS	8	7	8_7	3682	62	0	0	.	.	.	.	0	0	0	.	.	0	0	0	0	1	0	0	0	1	2
2020-05-22	May/Harvest	S0	TestS	8	8	8_8	2288	61.5	1	0	.	.	.	.	0	0	0	0	4M	4	.	0	0	1	0	0	0	2	0
2020-05-22	May/Harvest	S0	TestS	8	extra1	8_extra1	.	63.5	1	0	.	.	.	.	0	0	0	0	0	0	.	.	.	.	.	.	.	.	.
2020-05-22	May/Harvest	S0	TestS	8	extra2	8_extra2	.	.	.	.	.	.	.	.	.	.	0	.	M4	4	.	.	.	.	.	.	.	.	.
2020-05-22	May/Harvest	S0	TestP	9	1	9_1	1830	57	1	0	0	0	0	0	0	0	0	0	B1	1	1	0	0	2	0	0	0	0	1
2020-05-22	May/Harvest	S0	TestP	9	2	9_2	2510	62	1	0	0	0	0	0	0	0	0	R1	.	1	1	0	0	2	0	0	0	3	0
2020-05-22	May/Harvest	S0	TestP	9	3	9_3	3256	66	1	0	0	0	0	0	1	0	1	0	0	0	0	0	0	1	0	0	0	0	0
2020-05-22	May/Harvest	S0	TestP	9	4	9_4	2550	63	1	0	0	1	0	0	0	1	1	.	M2	2	0	0	0	0	0	0	1	0	2
2020-05-22	May/Harvest	S0	TestP	9	5	9_5	2694	64	1	0	0	1	0	0	0	0	0	0	0	0	2	0	1	2	0	0	0	0	2
2020-05-22	May/Harvest	S0	TestP	9	6	9_6	1842	57.5	0	0	0	1	0	0	0	0	0	0	M1_H2	3	2	0	0	3	0	0	0	3	2
2020-05-22	May/Harvest	S0	TestP	9	7	9_7	1834	57	0	0	.	.	.	.	0	0	0	0	0	0	0	0	0	2	0	0	0	1	0
2020-05-22	May/Harvest	S0	TestP	9	8	9_8	2506	59.5	1	0	.	.	.	.	0	0	0	0	0	0	1	0	0	0	0	0	0	0	2
2020-06-02	May/Harvest	S0	TestS	8	1	8_1	2832.5	66	1	0	.	.	.	.	0	0	0	0	0	0	.	.	.	.	.	.	.	.	.
2020-06-02	May/Harvest	S0	TestS	8	2	8_2	2508.9	64.5	.	.	.	.	.	.	0	0	0	0	0	0	.	.	.	.	.	.	.	.	.
2020-06-02	May/Harvest	S0	TestS	8	3	8_3	2946.9	65	1	0	.	.	.	.	0	0	0	0	0	0	.	.	.	.	.	.	.	.	.
2020-06-02	May/Harvest	S0	TestS	8	4	8_4	2539	60	1	0	.	.	.	.	0	2	2	0	0	0	.	.	.	.	.	.	.	.	.
2020-06-02	May/Harvest	S0	TestS	8	5	8_5	2452.9	69.5	0	0	.	.	.	.	1	0	1	0	0	0	.	.	.	.	.	.	.	.	.
2020-06-02	May/Harvest	S0	TestS	8	6	8_6	2497	61.5	0	0	.	.	.	.	1	1	2	0	0	0	.	.	.	.	.	.	.	.	.
2020-06-02	May/Harvest	S0	TestS	8	7	8_7	2724.1	65	0	0	.	.	.	.	0	0	0	0	0	0	.	.	.	.	.	.	.	.	.
2020-06-02	May/Harvest	S0	TestS	8	8	8_8	2670.8	63	1	0	.	.	.	.	2	0	2	0	0	0	.	.	.	.	.	.	.	.	.
2020-06-02	May/Harvest	S0	TestP	9	1	9_1	2912.4	64	0	0	.	.	.	.	0	0	0	0	0	0	.	.	.	.	.	.	.	.	.
2020-06-02	May/Harvest	S0	TestP	9	2	9_2	2815	63.5	0	0	.	.	.	.	2	0	2	0	0	0	.	.	.	.	.	.	.	.	.
2020-06-02	May/Harvest	S0	TestP	9	3	9_3	3190.9	65.5	1	0	.	.	.	.	0	0	0	0	0	0	.	.	.	.	.	.	.	.	.
2020-06-02	May/Harvest	S0	TestP	9	4	9_4	2950.2	64	1	0	.	.	.	.	0.5	0	0.5	0	0	0	.	.	.	.	.	.	.	.	.
2020-06-02	May/Harvest	S0	TestP	9	5	9_5	2691.5	64	1	0	.	.	.	.	1	0	1	0	0	0	.	.	.	.	.	.	.	.	.
2020-06-02	May/Harvest	S0	TestP	9	6	9_6	2899.3	65	0	0	.	.	.	.	4	4	8	M1-1	B2-2	3	.	.	.	.	.	.	.	.	.
2020-06-02	May/Harvest	S0	TestP	9	7	9_7	2717.2	63.5	0	0	.	.	.	.	1	1.5	2.5	0	0	0	.	.	.	.	.	.	.	.	.
2020-06-02	May/Harvest	S0	TestP	9	8	9_8	2494.9	60	0	0	.	.	.	.	0	2	2	0	0	0	.	.	.	.	.	.	.	.	.

## Sheet: Samplinginformation (gut&liver)
Sample information											Distal intestine (DI)									Pyloric caeca (PC)						Liver (LI)
Date	Month	Smolt	Feed	Netpen	BW	BL	CF	GW	HSI	HistoID	↓DI.MF.Height	↑DI.MF.Fusion	↑DI.SM.Width	↑DI.SM. Cellularity	↑DI.LP.Width	↑DI.LP. Cellularity	↓DI.SN. Vacuolization	↑DI.VacuolarDisparity	DI Comments	↑PC. Steatosis	↑PC.SM. Width	↑PC.SM. Cellularity	↑PC.LP.Width	↑PC.LP. Cellularity	PC Comments	Hepatocyte.vacuoles	Other.changes	Liver Comments
2019-10-01	Oct	S0	TestP	9	1514	50.5	1.17558	1298	1.46499	1	0	0	0	0	0	0	0	0		1	0	0	0	0
2019-10-01	Oct	S0	TestP	9	1326	47	1.27717	1087	1.37858	2	2	1	2	2	2	2	4	0	picture taken	1	0	0	0	0
2019-10-01	Oct	S0	TestP	9	1360	48	1.22975	1163	1.31618	3	0	0	2	2	2	2	0	0		3	0	0	0	0
2019-10-01	Oct	S0	TestP	9	1730	52	1.23037	1480	1.27746	4	2	2	3	3	2	2	4	0	picture taken	1	0	0	0	0			BW = body weight
2019-10-01	Oct	S0	TestS	8	1252	47.5	1.16822	1060	1.42732	5	0	0	2	2	2	2	0	0	picture taken	1	0	0	0	0			BL = body length
2019-10-01	Oct	S0	TestS	8	1076	44.5	1.22105	944	1.19517	6	0	0	0	0	0	0	0	0	picture taken	2	0	0	0	0			CF = condition factor
2019-10-01	Oct	S0	TestS	8	1520	49	1.29198	1288	1.04539	7	0	0	0	0	0	0	0	0		2	0	0	0	0			GW = gutted weight
2019-10-01	Oct	S0	TestS	8	1338	49	1.13728	1162	1.25859	8	0	0	1	1	1	1	0	0		2	0	0	0	0			HSI = hepatosomatic index
2019-10-01	Oct	S0	TestP	7	1990	52.5	1.37523	1666	1.36834	9	2	2	3	3	2	2	4	0	picture taken	3	0	0	0	0			DI = distal intesitne
2019-10-01	Oct	S0	TestP	7	1626	49	1.38208	1400	1.2294	10	1	0	1	1	1	1	1	0		1	0	0	0	0			PC = pyloric caeca
2019-10-01	Oct	S0	TestP	7	1602	49.5	1.32083	1348	1.30212	11	0	0	1	1	1	1	1	0		2	0	0	0	0			LI = liver
2019-10-01	Oct	S0	TestP	7	1160	45	1.27298	970	1.46638	12	0	0	0	0	0	0	0	0	focal inflammation in muscle layer	4	0	0	0	0
2019-10-01	Oct	S0	TestS	6	1916	51	1.44439	1578	1.47443	13	0	0	0	0	0	0	0	0		3	0	0	0	0
2019-10-01	Oct	S0	TestS	6	1514	49.5	1.24828	1296	1.32365	14	0	0	1	1	0	0	0	0	inflammatory cell infiltrates in muscle layer as well	0	0	0	0	0
2019-10-01	Oct	S0	TestS	6	1714	51.5	1.25484	1472	1.19662	15	0	0	1	1	1	1	0	0		2	0	0	0	0
2019-10-01	Oct	S0	TestS	6	1746	51	1.31624	1458	1.56186	16	1	0	2	2	2	2	4	0		0	0	0	0	0
2019-10-01	Oct	S0	TestP	5	1584	49	1.34638	1340	1.40972	17	0	0	1	1	1	1	0	0		2	0	0	0	0
2019-10-01	Oct	S0	TestP	5	1386	48	1.25326	1170	1.39322	18	0	0	0	0	0	0	0	0	picture taken	3	0	0	0	0
2019-10-01	Oct	S0	TestP	5	1666	48	1.50644	1386	1.43938	19	0	0	0	0	0	0	0	0		2	0	0	0	0
2019-10-01	Oct	S0	TestP	5	1768	51	1.33282	1520	1.13575	20	1	0	2	2	2	2	2	0		3	0	0	0	0
2019-10-01	Oct	S0	TestS	4	1546	49.5	1.27466	1322	1.05886	21	0	0	0	0	0	0	0	0		1	0	0	0	0
2019-10-01	Oct	S0	TestS	4	1450	48	1.31113	1240	1.16483	22	1	0	1	1	1	1	2	0		1	0	0	0	0
2019-10-01	Oct	S0	TestS	4	1838	52.5	1.27019	1614	1.09956	23	2	1	2	2	2	2	4	0		1	0	0	0	0
2019-10-01	Oct	S0	TestS	4	1178	48.5	1.03257	1188	1.22496	24	0	0	2	2	1	1	0	1		3	2	2	2	2	focal area of inflammatory change; picture taken
2020-05-19	May	S0	TestP	5	3240	63	1.29576	2660	1.39167	101	0	0	0	0	0	0	0	0		0	0	0	0	0		3	1	peribiliary lymphocytic infiltration
2020-05-19	May	S0	TestP	5	2310	57.5	1.21509	1976	1.70043	102	0	0	2	2	1	1	0	0		2	2	2	1	1		2	0
2020-05-19	May	S0	TestP	5	2300	57.5	1.20983	1786	1.26652	103	1	0	1	1	1	1	4	0	Calcification changes	0	0	0	0	0		1	1	peribiliary lymphocytic infiltration
2020-05-19	May	S0	TestP	5	3932	69	1.19692	3290	1.79654	104	0	0	0	0	0	0	0	2	Calcification changes	1	1	1	1	1		4	0
2020-05-19	May	S0	TestP	7	2902	61.5	1.24759	2502	1.03584	114	0	0	0	0	0	0	0	0	Calcification changes	0	0	0	0	0		2	1	peribiliary lymphocytic infiltration
2020-05-19	May	S0	TestP	7	2570	61	1.13225	2204	1.49377	115	0	0	0	0	0	0	0	0	Calcification changes	1	1	1	0	0		1	0
2020-05-19	May	S0	TestP	7	3184	62	1.33597	2702	1.45289	116	0	0	0	0	0	0	0	0		2	0	0	0	0		1	1	peribiliary lymphocytic infiltration
2020-05-19	May	S0	TestP	7	3814	64.5	1.42135	3222	1.44153	113	0	0	0	0	0	0	0	0	Calcification changes	0	0	0	0	0		3	1	peribiliary lymphocytic infiltration
2020-05-19	May	S0	TestP	9	5128	72	1.37389	3458	2.06747	117	0	0	1	1	0	0	0	0		0	0	0	0	0		2	1	peribiliary lymphocytic infiltration
2020-05-19	May	S0	TestP	9	3256	64	1.24207	2780	1.33385	118	0	0	1	1	0	0	0	0		0	0	0	0	0		0	0
2020-05-19	May	S0	TestP	9	2748	61.5	1.18138	2358	1.31514	119	0	0	1	1	1	1	0	0		0	0	0	0	0		4	1	peribiliary lymphocytic infiltration
2020-05-19	May	S0	TestP	9	2852	61	1.25649	2476	1.39341	120	0	0	1	1	1	1	1	0	Calcification changes	1	0	0	0	0		1	0
2020-05-19	May	S0	TestS	4	4406	69	1.34121	3750	1.30935	109	0	0	0	0	0	0	0	0		2	0	0	0	0		1	0
2020-05-19	May	S0	TestS	4	3730	68.5	1.16048	3176	1.45013	110	1	0	2	2	2	2	3	0	seroritis and myositis	2	1	1	1	1		3	1	peribiliary lymphocytic infiltration
2020-05-19	May	S0	TestS	4	3940	66	1.37045	3296	1.44315	111	0	0	0	0	0	0	0	0		0	0	0	0	0		3	0
2020-05-19	May	S0	TestS	4	3070	62	1.28814	2590	1.45244	112	0	0	0	0	0	0	0	0	poor section	1	0	0	0	0		1	0
2020-05-19	May	S0	TestS	6	2446	60	1.13241	2132	1.30989	105	0	0	0	0	0	0	0	0	Calcification changes	0	0	0	0	0	Calcification changes	3	0
2020-05-19	May	S0	TestS	6	2274	57	1.22791	1928	1.45471	106	0	0	0	0	0	0	0	0		1	0	0	0	0	Calcification changes	1	1	extensive parnechymal inflammation
2020-05-19	May	S0	TestS	6	3612	65	1.31525	3046	1.38538	107	0	0	1	1	1	1	0	0		0	0	0	0	0		1	1	peribiliary lymphocytic infiltration
2020-05-19	May	S0	TestS	6	2796	62	1.17317	2434	1.25858	108	0	0	2	2	1	1	0	0	Calcification changes	2	0	0	0	0		3	0
2020-05-19	May	S0	TestS	8	2636	60	1.22037	2266	1.42716	121	0	0	1	1	1	1	0	0		0	0	0	0	0		2	1	peribiliary lymphocytic infiltration
2020-05-19	May	S0	TestS	8	3054	63	1.22137	2554	1.48068	122	0	0	1	1	1	1	1	0		1	1	1	0	0		0	0
2020-05-19	May	S0	TestS	8	2620	59.5	1.2438	2234	1.15687	123	0	0	0	0	0	0	0	0		2	2	2	1	1		3	1	peribiliary lymphocytic infiltration
2020-05-19	May	S0	TestS	8	5078	70.5	1.44919	4362	1.43088	124	0	0	2	2	1	1	1	0	Calcification changes	1	0	0	0	0		3	0
